# Supplementary material for: Bioglues Based on an Elastin-Like Recombinamer: Effect of Tannic Acid as an Additive on Tissue Adhesion and Cytocompatibility
Source: Int J Mol Sci. 2023 Apr 5;24(7):6776. doi: 10.3390/ijms24076776 (PMC10095112; doi:10.3390/ijms24076776)
Supplement: Supplementary file 1 [file ijms-24-06776-s001.zip]

Archive with 1 entries (1 files):
- ijms-2271620-supplementary.pdf
